# Supplementary material for: Quality Score Based Identification and Correction of Pyrosequencing Errors
Source: PLoS One. 2013 Sep 5;8(9):e73015. doi: 10.1371/journal.pone.0073015 (PMC3764156; doi:10.1371/journal.pone.0073015)
Supplement: File S1 — Sequences for generating simulated pyrosequences. (TXT) [file pone.0073015.s007.txt]

>1168_V1_WG1
ATGGGTGCGAGAGCGTCAGTATTAAGcGGGGGACAATTAGATAGATGGGAGAAAATTCGG
TTAAGGCCAGGGGGAAAGAAACGATATAaAtTAAAACATaTAGTATGGGCAAGCAGGGAA
CTAGAACGATTCGCAGTCAACCCTGGCCTGTTAGAAACAtCAGAAGGcTGCaGACAGATA
CTGGGACAGCTACAACCAACCCTTCAGACAGGATCAGAAGAAATTAAATCATTATATAAT
ACAGTGGCAGTcCTCTATTGTGTACACcAAAGGATAGAgGTAAAAGACACCAAGGAAGCC
TTAGAcAAAATAGAGGAAGAGCAAAACAAAAGtAAGAAAAAGGCACAGCAAGCAGCAGCT
GACACAGGAAaCAGCAGCCAGGTCAGCCAAAATTACCCTATAGTGCAAAACcTtCAGGGG
CAAATGGTACATCAGgCCaTATCACCTAGAACTTTAAATGCATGGGTAAAAGTAGTAGAA
GAGAAGGCTTTCAGCCCAGAAGTAATACCCATGTTTTCAGCATTATCAGAAGGAGCCACC
CCACAAGATTCAAACACCATGCTAAACACAGTGGGGGGACATCAAGCAGCtATGCAAATG
TTAAAAGAgACCATCAATGAGGAAGCTGCAGAATGGGATAGAtTGCATCCAGTGCATGCA
GGGCCTaTTGCACCAGGCCAGATGAGAGAACCAAGGGGAAGTGACATAGCAGGAACTACT
AGTACCCTTCAGGAACAAATAGgATGGATGACACACGATCCACCTATCCCAGTAGGAGAA
ATCTATAAAAGATGGATAATCTTGGGGTTAAATAAAATAGTAAGAATGTATAGCCCTACC
AGCATTCTGGACATAAGACAAGGACCAAAAGAACCCTTTAGAGATTATGTAGACCGGTTC
TATAAAACTCTAAGAGCcGAGCAAGCCTCACAGGAgGTAAAAAATTGGATGACAGAGGCC
TTGTTGGTCCAGAATGCgAACCCAGATTGTAAGACTATTTTAAAAGCATTGGGACCAGCA
GCTACACTAGAAGAGATGATGACAGCATGTCAGGGAGTGGGGGGACCcGGCCATAAAgCA
AGAGTTTTGGCTGAAGCAATGAGCCAAgcaacaaacacagctaccataATGATGATGCAG
AGAGGCAATTTTAGGAACCAaAGAAAGGcTGTTAAGTGTTTCAATTGTGGCAAAGAAGGG
CACATAGCCAGAAATTGCAGGGCCCCTAGGAAAAAGGGCTGTTGGAAATGTGGAAAGGAA
GGACACCAAATGAAAGAGTGTACTGAGAGACAGGCTAATTTT-TTAGGGAAGATCTGGCC
TTCCtCCAAGGGAAGGCCAGGGAATTTTCTCCAGAGcagacaagatcagaaCAGaCTAGA
GCCAACAGCCCCACCAGAAGAGAGCTTCAGGTTTGGGGAAGAGACAaCAACTCCCcCTCA
GAAGCAGGAGCCGATAGACAAGGAACTGtATCCTTTAGCTTCCCTCAAATCACTCTTTGG
CAACGACCCCTcGTCACAATAA
>1168_V1_WG2
ATGGGTGCGAGAGCGTCAGTATTAAGcGGGGGACAATTAGATAGATGGGAGAAAATTCGG
TTAAGGCCAGGGGGAAAGAAACGATATAaAtTAAAACATaTAGTATGGGCAAGCAGGGAA
CTAGAACGATTCGCAGTCAACCCTGGCCTGTTAGAAACAtCAGAAGGcTGCaGACAGATA
CTGGGACAGCTACAACCAACCCTTCAGACAGGATCAGAAGAAATTAAATCATTATATAAT
ACAGTGGCAGTcCTCTATTGTGTACATcAAAGGATAGAgGTAAAAGACACCAAGGAAGCC
TTAGAcAAAATAGAGGAAGAGCAAAACAAAAGtAAGAAAAAGGCACAGCAAGCAGTAGCT
GACACAGGAAaCAGCAGCCAGGTCAGCCAAAATTACCCTATAGTGCAAAACcTtCAGGGG
CAAATGGTACATCAGgCCaTATCACCTAGAACTTTAAATGCATGGGTAAAAGTAGTAGAA
GAGAAGGCTTTCAGCCCAGAAGTAATACCCATGTTTTCAGCATTATCAGAAGGAGCCACC
CCACAAGATTTAAACACCATGCTAAACACAGTGGGGGGACATCAAGCAGCtATGCAAATG
TTAAAAGAgACCATCAATGAGGAAGCTGCAGAATGGGATAGAtTGCATCCAGTGCATGCA
GGGCCTaTTGCACCAGGCCAGATGAGAGAACCAAGGGGAAGTGACATAGCAGGAACTACT
AGTTCCCTTCAGGAACAAATAGgATGGATGACACACAATCCACCTATCCCAGTAGGAGAA
ATCTATAAAAGATGGATAATCTTGGGGTTAAATAAAATAGTAAGAATGTATAGCCCTACC
AGCATTCTGGACATAAGACAAGGACCAAAAGAACCCTTTAGAGATTATGTAGACCGGTTC
TATAAAACTCTAAGAGCcGAGCAAGCCTCACAGGAgGTAAAAAATTGGATGACAGAGACC
TTGTTGGTCCAGAATGCgAACCCAGATTGTAAGACTATTTTAAAAGCATTGGGACCAGCA
GCTACACTAGAAGAGATGATGACAGCATGTCAGGGAGTGGGGGGACCcGGCCATAAAgCA
AGAGTTTTGGCTGAAGCAATGAGCCAAgcaacaaacacagctaccataATGATGATGCAG
AGAGGCAATTTTAGGAACCAaAGAAAGGcTGTTAAGTGTTTCAATTGTGGCAAAGAAGGG
CACATAGCCAGAAATTGCAGGGCCCCTAGGAAAAAGGGCTGTTGGAAATGTGGAAAGGAA
GGACACCAAATGAAAGAGTGTACTGAGAGACAGGCTAATTTT-TTAGGGAAGATCTGGCC
TTCCtCCAAGGGAAGGCCAGGGAATTTTCTCCAGAGcagacaagatcagaaCAGaCTAGA
GCCAACAGCCCCACCAGAAGAGAGCTTCAGGTTTGGGGAAGAGACAaCAACTCCCcCTCA
GAAGCAGGAGCCGATAGACAAGGAACTGtATCCTTTAGCTTCCCTCAAATCACTCTTTGG
CAACGACCCCTcGTCACAATAA
>1168_V1_WG3
ATGGGTGCGAGAGCGTCAGTATTAAGcGGGGGACAATTAGATAGATGGGAGAAAATTCGG
TTAAGGCCAGGGGGAAAGAAACGATATAaAtTAAAACATaTAGTATGGGCAAGCAGGGAA
CTAGAACGATTCGCAGTCAACCCTGGCCTGTTAGAAACAtCAGAAGGcTGCaGACAGATA
CTGGGACAGCTACAACCAACCCTTCAGACAGGATCAGAAGAAATTAAATCATTATATAAT
ACAGTGGCAGTcCTCTATTGTGTACATcAAAGGATAGAgGTAAAAGACACCAAGGAAGCC
TTAGAcAAAATAGAGGAAGAGCAAAACAAAAGtAAGAAAAAGGCACAGCAAGCAGCAGCT
GACACAGGAAaCAGCAGCCAGGTCAGCCAAAATTACCCTATAGTGCAAAACcTtCAGGGG
CAAACGGTACATCAGgCCaTATCACCTAGAACTTTAAATGCATGGGTAAAAGTAGTAGAA
GAGAAGGCTTTCAGCCCAGAAGTAATACCCATGTTTTCAGCATTATCAGAAGGAGCCACC
CCACAAGATTTAAACACCATGCTAAACACAGTGGGGGGACATCAAGCAGCtATGCAAATG
TTAAAAGAgACCATCAATGAGGAAGCTGCAGAATGGGATAGAtTGCATCCAGTGCATGCA
GGGCCTaTTGCACCAGGCCAGATGAGAGAACCAAGGGGAAGTGACATAGCAGGAACTACT
AGTACCCTTCAGGAACAAATAGgATGGATGACACACAATCCACCTATCCCAGTAGGAGAA
ATCTATAAAAGATGGATAATCTTGGGGTTAAATAAAATAGTAAGAATGTATAGCCCTACC
AGCATTCTGGACATAAGACAAGGACCAAAAGAACCCTTTAGAGATTATGTAGACCGGTTC
TATAAAACTCTAAGAGCcGAGCAAGCCTCACAGGAgGTAAAAAATTGGATGACAGAGACC
TTGTTGGTCCAGAATGCgAACCCAGATTGTAAGACTATTTTAAAAGCATTGGGACCAGCA
GCTACACTAGAAGAGATGATGACAGCATGTCAGGGAGTGGGGGGACCcGGCCATAAAgCA
AGAGTTTTGGCTGAAGCAATGAGCCAAgcaacaaacacagctaccataATGATGATGCAG
AGAGGCAATTTTAGGAACCAaAGAAAGGcTGTTAAGTGTTTCAATTGTGGCAAAGAAGGG
CACATAGCCAGAAATTGCAGGGCCCCTAGGAAAAAGGGCTGTTGGAAATGTGGAAAGGAA
GGACACCAAATGAAAGAGTGTACTGAGAGACAGGCTAATTTT-TTAGGGAAGATCTGGCC
TTCCtCCAAGGGAAGGCCAGGGAATTTTCTCCAGAGcagacaagatcagaaCAGaCTAGA
GCCAACAGCCCCACCAGAAGAGAGCTTCAGGTTTGGGGAAGAGACAaCAACTCCCcCTCA
GAAGCAGGAGCCGATAGACAAGGAACTGtATCCTTTAGCTTCCCTCAAATCACTCTTTGG
CAACGACCCCTcGTCACAATAA
>1168_V1_WG5
ATGGGTGCGAGAGCGTCAGTATTAAGcGGGGGACAATTAGATAGATGGGAGAAAATTCGG
TTAAGGCCAGGGGGAAAGAAACGATATAaAtTAAAACATaTAGTATGGGCAAGCAGGGAA
CTAGAACGATTCGCAGTCAACCCTGGCCTGTTAGAAACAtCAGAAGGcTGCaGACAGATA
CTGGGACAGCTACAACCAACCCTTCAGACAGGATCAGAAGAAATTAAATCATTATATAAT
ACAGTGGCAGTcCTCTATTGTGTACATcAAAGGATAGAgGTAAAAGACACCAAGGAAGCC
TTAGAcAAAATAGAGGAAGAGCAAAACAAAAGtAAGAAAAAGGCACAGCAAGCAGCAGCT
GACACAGGAAaCAGCAGCCAGGTCAGCCAAAATTACCCTATAGTGCAAAACcTtCAGGGG
CAAATGGTACATCAGgCCaTATCACCTAGAACTTTAAATGCATGGGTAAAAGTAGTAGAA
GAGAAGGCTTTCAGCCCAGAAGTAATACCCATGTTTTCAGCATTATCAGAAGGAGCCACC
CCACAAGATTTAAACACCATGCTAAACACAGTGGGGGGACATCAAGCAGCtATGCAAATG
TTAAAAGAgACCATCAATGAGGAAGCTGCAGAATGGGATAGAtTGCATCCAGTGCATGCA
GGGCCTaTTGCACCAGGCCAGATGAGAGAACCAAGGGGAAGTGACATAGCAGGAACTACT
AGTACCCTTCAGGAACAAATAGgATGGATGACACACAATCCACCTATCCCAGTAGGAGAA
ATCTATAAAAGATGGATAATCTTGGGGTTAAATAAAATAGTAAGAATGTATAGCCCTACC
AGCATTCTGGACATAAGACAAGGACCAAAAGAACCCTTTAGAGATTATGTAGACCGGTTC
TATAAAACTCTAAGAGCcGAGCAAGCCTCACAGGAgGTAAAAAATTGGATGACAGAGACC
TTGTTGGTCCAGAATGCgAACCCAGATTGTAAGACTATTTTAAAAGCATTGGGACCAGCA
GCTACACTAGAAGAGATGATGACAGCATGTCAGGGAGTGGGGGGACCcGGCCATAAAgCA
AGAGTTTTGGCTGAAGCAATGAGCCAAgcaacaaacacagctaccataATGATGATGCAG
AGAGGCAATTTTAGGAACCAaAGAAAGGcTGTTAAGTGTTTCAATTGTGGCAAAGAAGGG
CACATAGCCAGAAATTGCAGGGCCCCTAGGAAAAAGGGCTGTTGGAAATGTGGAAAGGAA
GGACACCAAATGAAAGAGTGTACTGAGAGACAGGCTAATTTT-TTAGGGAAGATCTGGCC
TTCCtCCAAGGGAAGGCCAGGGAATTTTCTCCAGAGcagacaagatcagaaCAGaCTAGA
GCCAACAGCCCCACCAGAAGAGAGCTTCAGGTTTGGGGAAGAGACAaCAACTCCCcCCCA
GAAGCAGGAGCCGATAGACAAGGAACTGtATCCTTTAGCTTCCCTCAAATCACTCTTTGG
CAACGACCCCTcGTCACAATAA
>1168_V1_WG6
ATGGGTGCGAGAGCGTCAGTATTAAGcGGGGGACAATTAGATAGATGGGAGAAAATTCGG
TTAAGGCCAGGGGGAAAGAAACGATATAaAtTAAAACATaTAGTATGGGCAAGCAGGGAA
CTAGAACGATTCGCAGTCAACCCTGGCCTGTTAGAAACAtCAGAAGGcTGCaGACAGATA
CTGGGACAGCTACAACCAACCCTTCAGACAGGATCAGAAGAAATTAAATCATTATATAAT
ACAGTGGCAGTcCTCTATTGTGTACATcAAAGGATAGAgGTAAAAGACACCAAGGAAGCC
TTAGAcAAAATAGAGGAAGAGCAAAACAAAAGtAAGAAAAAGGCACAGCAAGCAGCAGCT
GACACAGGAAaCAGCAGCCAGGTCAGCCAAAATTACCCTATAGTGCAAAACcTtCAGGGG
CAAATGGTACATCAGgCCaTATCACCTAGAACTTTAAATGCATGGGTAAAAGTAGTAGAA
GAGAAGGCTTTCAGCCCAGAAGTAATACCCATGTTTTCAGCATTATCAGAAGGAGCCACC
CCACAAGATTTAAACACCATGCTAAACACAGTGGGGGGACATCAAGCAGCtATGCAAATG
TTAAAAGAgACCATCAATGAGGAAGCTGCAGAATGGGATAGAtTGCATCCAGTGCATGCA
GGGCCTaTTGCACCAGGCCAGATGAGAGAACCAAGGGGAAGTGACATAGCAGGAACTACT
AGTACCCTTCAGGAACAAATAGgATGGATGACACACAATCCACCTATCCCAGTAGGAGAA
ATCTATAAAAGATGGATAATCTTGGGGTTAAATAAAATAGTAAGAATGTATAGCCCTACC
AGCATTCTGGACATAAGACAAGGACCAAAAGAACCCTTTAGAGATTATGTAGACCGGTTC
TATAAAACTCTAAGAGCcGAGCAAGCCTCACAGGAgGTAAAAAATTGGATGACAGAGACC
TTGTTGGTCCAGAATGCgAACCCAGATTGTAAGACTATTTTAAAAGCATTGGGACCAGCA
GCTACACTAGAAGAGATGATGACAGCATGTCAGGGAGTGGGGGGACCcGGCCATAAAgCA
AGAGTTTTGGCTGAAGCAATGAGCCAAgcaacaaacacagctaccataATGATGATGCAG
AGAGGCAATTTTAGGAACCAaAGAAAGGcTGTTAAGTGTTTCAATTGTGGCAAAGAAGGG
CACATAGCCAGAAATTGCAGGGCCCCTAGGAAAAAGGGCTGTTGGAAATGTGGAAAGGAA
GGACACCAAATGAAAGAGTGTACTGAGAGACAGGCTAATTTT-TTAGGGAAGATCTGGCC
TTCCtCCAAGGGAAGGCCAGGGAATTTTCTCCAGAGcagacaagatcagaaCAGaCTAGA
GCCAACAGCCCCACCAGAAGAGAGCTTCAGGTTTGGGGAAGAGACAaCAACTCCCcCTCA
GAAGCAGGAGCCGATAGACAAGGAACTGtATCCTTTAGCTTCCCTCAAACCACTCTTTGG
CAACGACCCCTcGTCACAATAA
>1168_V2_WG2
ATGGGTGCGAGAGCGTCAGTATTAAGcGGGGGACAATTAGATAGATGGGAGAAAATTCGG
TTAAGGCCAGGGGGAAAGAAACGATATAaAtTAAAACATaTAGTATGGGCAAGCAGGGAA
CTAGAACGATTCGCAGTCAACCCTGGCCTGTTAGAAACAtCAGAAGGcTGCaGACAGATA
CTGGGACAGCTACAACCAACCCTTCAGACAGGATCAGAAGAAATTAAATCATTATATAAT
ACAGTGGCAGTcCTCTATTGTGTACATcAAAGGATAGAgGTAAAAGACACCAAGGAAGCC
TTAGAcAAAATAGGGGAAGAGCAAAACAAAAGtAAGAAAAAGGCACAGCAAGCAGCAGCT
GACACAGGAAaCAGCAGCCAGGTCAGCCAAAATTACCCTATAGTGCAAAACcTtCAGGGG
CAAATGGTACATCAGgCCaTATCGCCTAGAACTTTAAATGCATGGGTAAAAGTAGTAGAA
GAGAAGGCTTTCAGCCCAGAAGTAATACCCATGTTTTCAGCATTATCAGAAGGAGCCACC
CCACAAGATTTAAACACCATGCTAAACACAGTGGGGGGACATCAAGCAGCtATGCAAATG
TTAAAAGAgACCATCAATGAGGAAGCTGCAGAATGGGATAGAtTGCATCCAGTGCATGCA
GGGCCTaTTGCACCAGGCCAGATGAGAGAACCAAGGGGAAGTGACATAGCAGGAACTACT
AGTACCCTTCAGGAACAAATAGgATGGATGACACACAATCCACCTATCCCAGTAGGAGAA
ATCTATAAAAGATGGATAATCTTGGGGTTAAATAAAATAGTAAGAATGTATAGCCCTACC
AGCATTCTGGACATAAGACAAGGACCAAAAGAACCCTTTAGAGATTATGTAGACCGGTTC
TATAAAACTCTAAGAGCcGAGCAAGCCTCACAGGAaGTAAAAAATTGGATGACAGAGACC
TTGTTGGTCCAGAATGCgAACCCAGATTGTAAGACTATCTTAAAAGCATTGGGACCAGCA
GCTACACTAGAAGAGATGATGACAGCATGTCAGGGAGTGGGGGGACCcGGCCATAAAgCA
AGAGTTTTGGCTGAAGCAATGAGCCAAgcaacaaacacagctaccataATGATGATGCAG
AGAGGCAATTTTAGGAACCAaAGAAAGGcTGTTAAGTGTTTCAATTGTGGCAAAGAAGGG
CACATAGCCAGAAATTGCAGGGCCCCTAGGAAAAAGGGCTGTTGGAAATGTGGAAAGGAA
GGACACCAAATGAAAGAGTGTACTGAGAGACAGGCTAATTTT-TTAGGGAAGATCTGGCC
TTCCtCCAAGGGAAGGCCAGGGAATTTTCTCCAAAGcagacaagatcagaaCAGaCTAGA
GCCAACAGCCCCACCAGAAGAGAGCTTCAGGTTTGGGGAAGAGGCAaCAACTCCCcCTCA
GAAGCAGGAGCCGATAGACAAGGAACTGtATCCTTTAGCTTCCCTCAAATCACTCTTTGG
CAACGACCCCTcGTCACAATAA
>1168_V2_WG5
ATGGGTGCGAGAGCGTCAGTATTAAGcGGGGGACAATTAGATAGATGGGAGAAAATTCGG
TTAAGGCCAGGGGGAAAGAAACGATATAaAtTAAAACATaTAGTATGGGCAAGCAGGGAA
CTAGAACGATTCGCAGTCAACCCTGGCCTGTTAGAAACAtCAGAAGGcTGCaGACAGATA
CTGGGACAGCTACAACCAACCCTTCAGGCAGGATCAGAAGAAATTAAATCATTATATAAT
ACAGTGGCAGTcCTCTATTGTGTACATcAAAGGATAGAgGTAAAAGACACCAAGGAAGCC
TTAGAcAAAATAGAGGAAGAGCAAAACAAAAGtAAGAAAAAGGCACAGCAAGCAGCAGCT
GACACAGGAAaCAGCAGCCAGGTCAGCCAAAATTACCCTATAGTGCAAAACcTtCAGGGG
CAAATGGTACATCAGgCCaTATCACCTAGAACTTTAAATGCATGGGTAAAAGTAGTAGAA
GAGAAGGCTTTCAGCCCAGAAGTAATACCCATGTTTTCAGCATTATCAGAAGGAGCCACC
CCACAAGATTTAAACACCATGCTAAACACAGTGGGGGGACATCAAGCAGCtATGCAAATG
TTAAAAGAgACCATCAATGAGGAAGCTGCAGAATGGGATAGAtTGCATCCAGTGCATGCA
GGGCCTaTTGCACCAGGCCAGATGAGAGAACCAAGGGGAAGTGACATAGCAGGAACTACT
AGTACCCTTCGGGAACAAATAGgATGGATGACACACATTCCACCTATCCCAGTAGGAGAA
ATCTATAAAAGATGGATAATCTTGGGGTTAAATAAAATAGTAAGAATGTATAGCCCTACC
AGCATTCTGGACATAAGACAAGGACCAAAAGAACCCTTTAGAGATTATGTAGACCGGTTC
TATAAAACTCTAAGAGCcGAGCAAGCCTCACAGGAgGTAAAAAATTGGATGACAGAGACC
TTGTTGGTCCAGAATGCgAACCCAGATTGTAAGACTATTTTAAAAGCATTGGGACCAGCA
GCTACACTAGAAGAGATGATGACAGCATGTCAGGGAGTGGGGGGACCcGGCCATAAAgCA
AGAGTTTTGGCTGAAGCAATGAGCCAAgcaacaaacacagctaccataATGATGATGCAG
AGAGGCAATTTTAGGAACCAaAGAAAGGcTGTTAAGTGTTTCAATTGTGGCAAAGAAGGG
CACATAGCCAGAAATTGCAGGGCCCCTAGGAAAAAGGGCTGTTGGAAATGTGGAAAGGAA
GGACACCAAATGAAAGAGTGTACTGAGAGACAGGCTAATTTT-TTAGGGAAGATCTGGCC
TTCCtCCAAGGGAAGGCCAGGGAATTTTCTCCAGAGcagacaagatcagaaCAGaCTAGA
GCCAACAGCCCCACCAGAAGAGAGCTTCAGGTTTGGGGAAGAGACAaCAACTCCCcCTCA
GAAGCAGGAGCCGATAGACAAGGAACTGtATCCTTTAGCTTCCCTCAAATCACTCTTTGG
CAACGACCCCTcGTCACAATAA
>1168_V2_WG6
ATGGGTGCGAGAGCGTCAGTATTAAGcGGGGGACAATTAGATAGATGGGAGAAAATTCGG
TTAAGGCCAGGGGGAAAGAAACGATATAaAtTAAAACATaTAGTATGGGCAAGCAGGGAA
CTAGAACGATTCGCAGTCAACCCTGGCCTGTTAGAAACAtCAGAAGGcTGCaGACAGATA
CTGGGACAGCTACAACCAACCCTTCAGACAGGATCAGAAGAAATTAAATCATTATATAAT
ACAGTGGCAGTcCTCTATTGTGTACATcAAAGGATAGAgGTAAAAGACACCAAGGAAGCC
TTAGAcAAAATAGAGGAAGAGCAAAACAAAAGtAAGAAAAAGGCACAGCAAGCAGCAGCT
GACACAGGAAaCAGCAGCCAGGTCAGCCAAAATTACCCTATAGTGCAAAACcTtCAGGGG
CAAATGGTACATCAGgCCaTATCACCTAGAACTTTAAATGCATGGGTAAAAGTAGTAGAA
GAGAAGGCTTTCAGCCCAGAAGTAATACCCATGTTTTCAGCATTATCAGAAGGAGCCACC
CCACAAGATTTAAACACCATGCTAAACACAGTGGGGGGACATCAAGCAGCtATGCAAATG
TTAAAAGAgACCATCAATGAGGAAGCTGCAGAATGGGATAGAtTGCATCCAGTGCATGCA
GGGCCTaTTGCACCAGGCCAGATGAGAGAACCAAGGGGAAGTGACATAGCAGGAACTACT
AGTACCCTTCAGGAACAAATAGgATGGATGACACACAATCCACCTATCCCAGTAGGAGAA
ATCTATAAAAGATGGATAATCTTGGGGTTAAATAAAATAGTAAGAATGTATAGCCCTACC
AGCATTCTGGACATAAGACAAGGACCAAAAGAACCCTTTAGAGATTATGTAGACCGGTTC
TATAAAACTCTAAGAGCcGAGCAAGCCTCACAGGAgGTAAAAAATTGGATGACAGAGACC
TTGTTGGTCCAGAATGCgAACCCAGATTGTAAGACTATTTTAAAAGCATTGGGACCAGCA
GCTACACTAGAAGAGATGATGACAGCATGTCAGGGAGTGGGGGGACCcGGCCATAAAgCA
AGAGTTTTGGCTGAAGCAATGAGCCAAgcaacaaacacagctaccataATGATGATGCAG
AGAGGCAATTTTAGGAACCAaAGAAAGGcTGTTAAGTGTTTCAATTGTGGCAAAGAAGGG
CACATAGCCAGAAATTGCAGGGCCCCTAGGAAAAAGGGCTGTTGGAAATGTGGAAAGGAA
GGACACCAAATGAAAGAGTGTACTGAGAGACAGGCTAATTTT-TTAGGGAAGATCTGGCC
TTCCtCCAAGGGAAGGCCAGGGAATTTTCTCCAGAGcagacaagatcagaaCAAaCTAGA
GCCAACAGCCCCACCAGAAGAGAGCTTCGGGTTTGGGGAAGAGACAaCAACTCCCcCTCA
GAAGCAGGAGCCGATAGACAAGGAACTGtATCCTTTAGCTTCCCTCAAATCGCTCTTTGG
CAACGACCCCTcGTCACAATAA
>1168_V2_WG9
ATGGGTGCGGGAGCGTCAGTATTAAGcGGGGGACAATTAGATAGATGGGAGAAAATTCGG
TTAAGGCCAGGGGGAAAGAAACGATATAaAtTAAGACATaTAGTATGGGCAAGCAGGGAA
CTAGAACGATTCGCAGTCAACCCTGGCCTGTTAGAAACAtCAGAAGGcTGCaGACAGATA
CTGGGACAGCTACAGCCAACCCTTCAGACAGGATCAGAAGAAATTAAATCATTATATAAT
ACAGTGGCAGTcCTCTATTGTGTACATcAAAGGATAGAgGTAAAAGACACCAAGGAAGCC
TTAGAcAAAATAGAGGAAGAGCAAAACAAAAGtAAGAAAAAGGCACAGCAAGCAGCAGCT
GACACAGGAAaCAGCAGCCAGGTCAGCCAAAATTACCCTATAGTGCAAAACcTtCAGGGG
CAAATGGTACATCAGgCCaTATCACCTAGAACTTTAAATGCATGGGTAAAAGTAGTAGAA
GAGAAGGCTTTCAGCCCAGAAGTAATACCCATGTTTTCAGCATTATCAGAAGGAGCCACC
CCACAAGATTTAAACACCATGCTAAACACAGTGGGGGGACATCAAGCAGCtATGCAAATG
TTAAAAGAgACCATCAATGAGGAAGCTGCAGAATGGGATAGAtTGCATCCAGTGCATGCA
GGGCCTaTTGCACCAGGCCAGATGAGAGAACCAAGGGGAAGTGACATAGCAGGAACTACT
AGTACCCTTCAGGAACAAATAGgATGGATGACACACAATCCACCTATCCCAGTAGGAGAA
ATCTATAAAAGATGGATAATCATGGGGTTAAATAAAATAGTAAGAATGTATAGCCCTACC
AGCATTCTGGACATAAGACAAGGACCAAAAGAACCCTTTAGAGATTATGTAGACCGGTTC
TATAAAACTCTAAGAGCcGAGCAAGCCTCACAGGAgGTAAAAAATTGGATGACAGAGACC
TTGTTGGTCCAGAATGCgAACCCAGATTGTAAGACTATTTTAAAAGCATTGGGACCAGCA
GCTACACTAGAAGAGATGATGACAGCATGTCAGGGAGTGGGGGGACCcGGCCATAAAgCA
AGAGTTTTGGCTGAAGCAATGAGCCAAgcaacaaacacagctaccataATGATGATGCAG
AGAGGCAATTTTAGGAACCAaAGAAAGGcTGTTAAGTGTTTCAATTGTGGCAAAGAAGGG
CACATAGCCAGAAATTGCAGGGCCCCTAGGAAAAAGGGCTGTTGGAAATGTGGAAAGGAA
GGACACCAAATGAAAGAGTGTACTGAGAGACAGGCTAATTTT-TTAGGGAAGATCTGGCC
TTCCtCCAAGGGAGGGCCAGGGAATTTTCTCCAGAGcagacaagatcagaaCAGaCTAGA
GCCAACAGCCCCACCAGAAGAGAGCCTCAGGTTTGGGGAAGAGACAaCAACTCCCcCTCA
GAAGCAGGAGCCGATAGACAAGGAACTGtATCCTTTAGCTTCCCTCAAATCACTCTTTGG
CAACGACCCCTcGTCACAATAA
>1168_V2_WG12
ATGGGTGCGAGAGCGTCAGTATTAAGcGGGGGACAATTAGATAGATGGGAGAAAATTCGG
TTAAGGCCAGGGGGAAAGAAACGATATAaAtTAAAACATaTAGTATGGGCAAGCAGGGAA
CTAGAACGATTCGCAGTCAACCCTGGCCTGTTAGAAACAtCAGAAGGcTGCaGACAGATA
CTGGGACAGCTACAACCAACCCTTCAGACAGGATCAGAAGAAATTAAATCATTATATAAT
ACAGTGGCAGTcCTCTATTGTGTACATcAAAGGATAGAgGTAAAAGACACCAAGGAAGCC
TTAGAcAAAATAGAGGAAGAGCAAAACAAAAGtAAGAAAAAGGCACAGCAAGCAGCAGCT
GACACAGGAAaCAGCAGCCAGGTCAGCCAAAATTACCCTATAGTGCAAAACcTtCAGGGG
CAAATGGTACATCAGgCCaTATCACCTAGAACTTTAAATGCATGGGTAAAAGTAGTAGAA
GAGAAGGCTTTCAGCCCAGAAGTAATACCCATGTTTTCAGCATTATCAGAAGGAGCCACC
CCACAAGATTTAAACACCATGCTAAACACAGTGGGGGGACATCAAGCAGCtATGCAAATG
TTAAAAGAgACCATCAATGAGGAAGCTGCAGAATGGGATAGAtTGCATCCAGTGCATGCA
GGGCCTaTTGCACCAGGCCGGATGAGAGAACCAAGGGGAAGTGACATAGCAGGAACTACT
AGTACCCTTCAGGAACAAATAGgATGGATGACACACAATCCACCTATCCCAGTAGGAGAA
ATCTATAAAAGATGGATAATCTTGGGGTTAAATAAAATAGTAAGAATGTATAGCCCTACC
AGCATTCTGGACATAAGACAAGGACCAAAAGAACCCTTTAGAGATTATGTAGACCGGTCC
TATAAAACTCTAAGAGCcGAGCAAGCCTCACAGGAgGTAAAAAATTGGATGACAGAGACC
TTGTTGGTCCAGAATGCgAACCCAGATTGTAAGACTATTTTAAAAGCATTGGGACCAGCA
GCTACACTAGAAGAGATGATGACAGCATGTCAGGGAGTGGGGGGACCcGGCCATAAAgCA
AGAGTTTTGGCTGAAGCAATGAGCCAAgcaacaaacacagctaccataATGATGATGCAG
AGAGGCAATTTTAGGAACCAaAGAAAGGcTGTTAAGTGTTTCAATTGTGGCAAAGAAGGG
CACATAGCCAGAAATTGCAGGGCCCCTAGGAAAAAGGGCTGTTGGAAATGTGGAAAGGAA
GGACACCAAATGAAAGAGTGTACTGAGAGACAGGCTAATTTT-TTAGGGAAGATCTGGCC
TTCCtCCAAGGGAAGGCCAGGGAATTTTCTCCAGAGcagacaagatcagaaCAGaCTAGA
GCCAACAGCCCCACCAGAAGAGAGCTTCAGGTTTGGGGAAGAGACAaCAACTCCCcCTCA
GAAGCAGGAGCCGATAGACAAGGAACTGtATCCTTTAGCTTCCCTCAAATCACTCTTTGG
CAACGACCCCTcGTCACAATAA
>1168_V2_WG15
ATGGGTGCGAGAGCGTCAGTATTAAGcGGGGGACAATTAGATAGATGGGAGAAAATTCGG
TTAAGGCCAGGGGGAAAGAAACGATATAaAtTAAAACATaTAGTATGGGCAAGCAGGGAA
CTAGAACGATTCGCAGTCAACCCTGGCCTGTTAGAAACAtCAGAAGGcTGCaGACAGATA
CTGGGACAGCTACAACCAACCCTTCAGACAGGATCAGAAGAAATTAAATCATTATATAAT
ACAGTGGCAGTcCTCTATTGTGTACATcAAAGGATAGAgGTAAAAGACACCAAGGAAGCC
TTAGAcAAAATAGAGGAAGAGCAAAACAAAAGtAAGAAAAAGGCACAGCAAGCAGCAGCT
GACACAGGAAaCAGCAGCCAGGTCAGCCAAAATTACCCTATAGTGCAAAACcTtCAGGGG
CAAATGGTACATCAGgCCaTATCACCTAGAACTTTAAATGCATGGGTAAAAGTAGTAGAA
GAGAAGGCTTTCGGCCCAGAAGTAATACCCATGTTTTCAGCATTATCAGAAGGAGCCACC
CCACAAGATTTAAACACCATGCTAAACACAGTGGGGGGACATCAAGCAGCtATGCAAATG
TTAAAAGAgACCATCAATGAGGAAGCTGCAGAATGGGATAGAtTGCATCCAGTGCATGCA
GGGCCTaTTGCACCAGGCCAGATGAGAGAACCAAGGGGAAGTGACATAGCAGGAACTACT
AGTACCCTTCAGGAACAAATAGgATGGATGACACACAATCCACCTATCCCAGTAGGAGAA
ATCTATAAAAGATGGATAATCTTGGGGTTAAATAAAATAGTAAGAATGTATAGCCCTACC
AGCATTCTGGACATAAGACAAGGACCAAAAGAACCCTTTAGAGATTATGTAGACCGGTTC
TATAAAACTCTAAGAGCcGAGCAAGCCTCACAGGAgGTAAAAAATTGGATGACAGAGACC
TTGTTGGTCCAGAATGCgAACCCAGATTGTAAGACTATTTTAAAAGCATTGGGACCAGCA
GCCACACTAGAAGAGATGATGACAGCATGTCAGGGAGTGGGGGGACCcGGCCATAAAgCA
AGAGTTTTGGCTGAAGCAATGAGCCAAgcaacaaacacagctactataATGATGATGCAG
AGAGGCAATTTTAGGAACCAaAGAAAGGcTGTTAAGTGTTTCAATTGTGGCAAAGAAGGG
CACATAGCCAGAAATTGCAGGGCCCCTAGGAAAAAGGGCTGTTGGAAATGTGGAAAGGAA
GGACACCAAATGAAAGAGTGTACTGAGAGACAGGCTAATTTT-TTAGGGAAGATCTGGCC
TTCCtCCAAGGGAAGGCCAGGGAATTTTCTCCAGAGcagacaaggtcagaaCAGaCTAGA
GCCAACAGCCCCACCAGAAGAGAGCTTCAGGTTTGGGGAAGAGACAaCAACTCCCcCTCA
GAAGCAGGAGCCGATAGACAAGGAACTGtATCCTTTAGCTTCCCTCAAATCACTCTTTGG
CAACGACCCCTcGTCACAATAA
>1168_V2_WG16
ATGGGTGCGAGAGCGTCAGTATTAAGcGGGGGACAATTAGATAGATGGGAGAAAATTCGG
TTAAGGCCAGGGGGAAAGAAACGATATAaAtTAAAACATaTAGTATGGGCAAGCAGGGAA
CTAGAACGATTCGCAGTCAACCCTGGCCTGTTAGAAACAtCAGAAGGcTGCaGACAGATA
CTGGGACAGCTACAACCAACCCTTCAGACAGGATCAGAAGAAATTAAATCATTATATAAT
ACAGTGGCAGTcCTCTATTGTGTACATcAAAGGATAGAgGTAAAAGACACCAAGGAAGCC
TTAGAcAAAATAGAGGAAGAGCAAAACAAAAGtAAGAAAAAGGCACAGCAAGCAGCAGCT
GACACAGGAAaCAGCAGCCAGGTCAGCCAAAATTACCCTATGGTGCAAAACcTtCAGGGG
CAAATGGTACATCAGgCCaTATCACCTAGAACTTTAAATGCATGGGTAAAAGTAGTAGAA
GAGAAGGCTTTCAGCCCAGAAGTAATACCCATGTTTTCAGCATTATCAGAAGGAGCCACC
CCACAAGATTTAAACACCATGCTAAACACAGTGGGGGGACATCAAGCAGCtATGCAAATG
TTAAAAGAgACCATCAATGAGGAAGCTGCAGAATGGGATAGAtTGCATCCAGTGCATGCA
GGGCCTaTTGCACCAGGCCAGATGAGAGAACCAAGGGGAAGTGACATAGCAGGAACTACT
AGTACCCTTCAGGAACAAATAGgATGGATGACACACAATCCACCTATCCCAGTAGGAGAA
ATCTATAAAAGATGGATAATCTTGGGGTTAAATAAAATAGTAAGAATGTATAGCCCTACC
AGCATTCTGGACATAAGACAAGGACCAAAAGAACCCTTTAGAGATTATGTAGACCGGTTC
TATAAAACTCTAAGAGCcGAGCAAGCCTCACAGGAgGTAAAAAATTGGATGACAGAGACC
TTGTTGGTCCAGAATGCgAGCCCAGATTGTAAGACTATTTTAAAAGCATTGGGACCAGCA
GCTACACTAGAAGAGATGATGACAGCATGTCAGGGGGTGGGGGGACCcGGCCATAAAgCA
AGAGTTTTGGCTGAAGCAATGAGCCAAgcaacaaacacagctaccataACGATGATGCAG
AGAGGCAATTTTAGGAACCAaAGAAAGGcTGTTAAGTGTTTCAATTGTGGCAAAGAAGGG
CACATAGCCAGAAATTGCAGGGCCCCTAGGAAAAAGGGCTGTTGGAAATGTGGAAAGGAA
GGACACCAAATGAAAGAGTGTACTGAGAGACAGGCTAATTTT-TTAGGGAAGATCTGGCC
TTCCtCCAAGGGAAGGCCAGGGAATTTTCTCCAGAGcagacaagatcagaaCAGaCTAGA
GCCAACAGCCCCACCAGAAGAGAGCTTCAGGTTTGGGGAAGAGACAaCAACTCCCcCTCA
GAAGCAGGAGCCGATAGACAAGGAACTGtATCCTTTAGCTTCCCTCAAATCACTCTTTGG
CAACGACCCCTcGTCACAATAA
>1168_V2_WG17
ATGGGTGCGAGAGCGTCAGTATTAAGcGGGGGACAATTAGATAGATGGGAGAAAATTCGG
TTAAGGCCAGGGGGAAAGAAACGATATAaAtTAAAACATaTAGTATGGGCAAGCAGGGAA
CTAGAACGATTCGCAGTCAACCCTGGCCTGTTAGAAACAtCAGAAGGcTGCaGACAGATA
CTGGGACAGCTACAACCAACCCTTCAGACAGGATCAGAAGAAATTAAATCATTATATAAT
ACAGTGGCAGTcCTCTATTGTGTACATcAAAGGATAGAgGTAAAAGACACCAAGGAAGCC
TTAGAcAAAATAGAGGAAGAGCAAAACAAAAGtAAGAAAAAGGCACAGCAAGCGGCAGCT
GACACAGGAAaCAGCAGCCAGGTCAGCCAAAATTACCCTATAGTGCAAAACcTtCAGGGG
CAAATGGTACATCAGgCCaTATCACCTAGAACTTTAAATGCATGGGTAAAAGTAGTAGAA
GAGAAGGCTTTCAGCCCAGAAGTAATACCCATGTTTTCAGCATTATCAGAAGGAGCCACC
CCACAAGATTTAAACACCATGCTAAACACAGTGGGGGGACATCAAGCAGCtATGCAAATG
TTAAAAGAgACCATCAATGAGGAAGCTGCAGAATGGGATAGAtTGCATCCAGTGCATGCA
GGGCCTaTTGCACCAGGCCAGATGAGAGAACCAAGGGGAAGTGACATAGCAGGAACTACT
AGTACCCTTCAGGAACAAATAGgATGGATGACACACAATCCACCTATCCCAGTAGGAGAA
ATCTATAAAAGATGGATAATCTTGGGGTTAAATAAAATAGTAAGAATGTATAGCCCTACC
AGCATTCTGGACATAAGACAAGGACCAAAAGAACCCTTTAGAGACTATGTAGACCGGTTC
TATAAAACTCTAAGAGCcGAGCAAGCCTCACAGGAgGTAAAAAATTGGATGACAGAGACC
TTGTTGGTCCAGAATGCgAACCCAGATTGTAAGACTATTTTAAAAGCATTGGGACCAGCA
GCTACACTAGAAGAGATGATGACAGCATGTCAGGGAGTGGGGGGACCcGGCCATAAAgCA
AGAGTTTTGGCTGAAGCAATGAGCCAAgcaacaaacacagctaccataATGATGATGCAG
AGAGGCAATTTTAGGAACCAaAGAAAGGcTGTTAAGTGTTTCAATTGTGGCAAAGAAGGG
CACATAGCCAGAAATTGCAGGGCCCCTAGGAAAAAGGGCTGTTGGAAATGTGGAAAGGAA
GGACACCAAATGAAAGAGTGTACTGAGAGACAGGCTAATTTT-TTAGGGAAGATCTGGCC
TTCCtCCAAGGGAAGGCCAGGGAATTTTCTCCAGAGcagacaagatcagaaCAGaCTAGA
GCCAACAGCCCCACCAGAAGAGAGCTTCAGGTTTGGGGAAGAGACAaCAACTCCCcCTCA
GAAGCAGGAGCCGATAGACAAGGAACTGtATCCTTTAGCTTCCCTCAAATCACTCTTTGG
CAACGACCCCTcGTCACAATAA
>1168_V2_WG18
ATGGGTGCGAGAGCGTCAGCATTAAGcGGGGGACAATTAGATAGATGGGAGAAAATTCGG
TTAAGGCCAGGGGGAAAGAAACGATATAaAtTAAAACATaTAGTATGGGCAAGCAGGGAA
CTAGAACGATTCGCAGTCAACCCTGGCCTGTTAGAAACAtCAGAAGGcTGCaGACAGATA
CTGGGACAGCTACAACCAACCCTTCAGACAGGATCAGAAGAAATTAAATCATTATATAAT
ACAGTGGCAGTcCTCTATTGTGTACATcAAAGGATAGAgGTAAAAGACACCAAGGAAGCC
TTAGAcAAAATAGAGGAAGAGCAAAACAAAAGtAAGAAAAAGGCACAGCAAGCAGCAGCT
GACACAGGAAaCAGCAGCCAGGTCAGCCAAAATTACCCTATAGAGCAAAACcTtCAGGGG
CAAATGGTACATCAGgCCaTATCACCTAGAACTTTAAATGCATGGGTAAAAGTAGTAGAA
GAGAAGGCTTTCAGCCCAGAAGTAATACCCATGTTTTCAGCACTATCAGAAGGAGCCACC
CCACAAGATTTAAACACCATGCTAAACACAGTGGGGGGACATCAAGCAGCtATGTAAATG
TTAAAAGAgACCATCAATGAGGAAGCTGCAGAATGGGATAGAtTGCATCCAGTGCATGCA
GGGCCTaTTGCACCAGGCCAGGTGAGAGAACCAAGGGGAAGTGACATAGCAGGAACTACT
AGTACCCTTCAGGAACAAATAGgATGGATGACACACAATCCACCTATCCCAGTAGGAGAA
ATCTATAAAAGATGGATAATCTTGGGGTTAAATAAAATAGTAAGAATGTATAGCCCTACC
AGCATTCTGGACATAAGACAAGGACCAAAAGAACCCTTTAGAGATTATGTAGACCGGTTC
TATAAAACTCTAAGAGCcGAGCAAGCCTCACAGGAgGTAAAAAATTGGATGACAGAGACC
TTGTTGGTCCAGAATGCgAACCCAGATTGTAAGACTATTTTAAAAGCATTGGGACCAGCA
GCTACACTAGAAGAGATGATGACAGCATGTCAGGGAGTAGGGGGACCcGGCCATAAAgCA
AGAGTTTTGGCTGAAGCAATGAGCCAAgcaacaaacacagctaccataATGATGATGCAG
AGAGGCAATTTTAGGAACCAaAGAAAGGcTGTTAAGTGTTTCAATTGTGGCAAAGAAGGG
CACATAGCCAGAAATTGCAGGGCCCCTAGGAAAAAGGGCTGTTGGAAATGTGGAAAGGAA
GGACACCAAATGAAAGAGTGTACTGAGAGACAGGCTAATTTT-TTAGGGAAGATCTGGCC
TTCCtCCAAGGGAAGGCCAGGGAATTTTCTCCAGAGcagacaagatcagaaCAGaCTAGA
GCCAACAGCCCCACCAGAAGAGAGCTTCAGGTTTGGGGAAGAGACAaCAACTCCCcCTCA
GAAGCAGGAGCCGATAGACAAGGAACTGtATCCTTTAGCTTCCCTCAAATCGCTCTTTGG
CAACGACCCCTcGTCACAATAA
>1168_V4_WG1
ATGGGTGCGAGAGCGCCAGTATTAAGcGGGGGACAATTAGATAGATGGGAGAAAATTCGG
TTAAGGCCAGGGGGGAAGAAACGATATAaAtTAAAACATaTAGTATGGGCAAGCAGGGGA
CTAGAACGATTCGCAGTCAACCCTGGCCTGTTAGAAACAgCAGAAGGcTGCaGACAGATA
CTGGGACAGCTACAACCAACCCTTCAGACAGGATCAGAAGAAATTAAATCATTATATAAT
ACAGTGGCAGTtCTCTATTGTGTACATcAAAGGATAGAgGTAAAAGACACCAAGGAAGCC
GTAGAcAAAATAGAGGAAGAGCAAAACAAAAGtAAGAAAAAGGCACAGCAAGCAGCAGCT
GACACAGGAAaCAGCAGCCAGGCCAGCCAAAATTACCCTATAGTGCAAAACcTtCAGGGG
CAAATGGTACATCAGgCCaTATCACCTAGAACTTTAAATGCATGGGTAAAAGTAGTAGAA
GAGAAGGCTTTCAGCCCAGAAGTAATACCCATGTTTTCAGCATTATCAAAAGGAGCCACC
CCACAAGATTTAAACACCATGCTAAACTCAGTGGGGGGACATCAAGCAGCtATGCAAATG
TTAAAGGAgACCATTAATGAGGAAGCTGCAGAATGGGATAGAtTGCATCCAGTGCATGCA
GGGCCTaTTGCACCAGGCCAGATGAGAGAACCAAGGGGAAGTGACATAGCAGGAACTGCT
AGTACCCTTCAGGAACAAATAGgATGGATGACACACAACCCACCTATCCCAGTAGGAGAA
ATCTATAAAAGATGGATAATCTTGGGGTTAAATAAAATAGTAAGAATGTATAGTCCTACC
AGCATTCTGGACATAAGACAAGGACCAAAAGAACCCTTTAGAGATTATGTAGACCGGTTC
TATAAAACTCTAAGAGCcGAGCAAGCCTCACAGGAgGTAAAAAATTGGATGACAGAGACC
TTGTTGGTCCAGAATGCgAACCCAGACTGCAAGACTATTTTAAAAGCATTGGGACCAGCA
GCTACACTAGAAGAGATGATGACAGCATGTCAGGGAGTGGGGGGACCcGGCCATAAAgCA
AGAGTTTTGGCTGAAGCAATGAGCCAAgcaacaaacacagctaccataATGATGATGCAG
AGAGGCAATTTTAGGAACCCaAGAAAGGcTGTTAAATGTTTCAATTGTGGCAAAGAAGGG
CACATAGCCAGAAGTTGCAGGGCCCCTAGGAAAAAGGGATGTTGGAAATGTGGAAAGGAA
GGACACCAAATGAAAGACTGTACTGAGAGACAGGCTAATTTT-TTAGGGAAGATCTGGCC
TTCCtCCAAGGGAAGGCCAGGGAATTTTCTCCAGAGcagacaagatcagaaCAGaCTAGA
GCCAACAGCCCCACCAGAAGAGAGCTTCAGGTTTGGGGAGGAGACAaCAACTCCCcCTCA
GAAGCAGGAGCCGATAGACAAGGACCTGtATCCTTTAGCTTCCCTCAAATCACTCTTTGG
CAACGACCCCTtGTCACAATAA
>1168_V4_WG2
ATGGGTGCGAGAGCGTCAGTATTAAGcGGGGGACAATTAGATAGATGGGAGAAAATTCGG
TTAAGGCCAGGGGGAAAGAAACGATATAaAtTAAAACATaTAGTATGGGCAAGCAGGGAA
CTAGAACGATTCGCAGTCAACCCTGGCCTGTTAGAAACAgCAGAAGGcTGCaGACAGATA
CTGGGACAGCTACAACCAACCCTTCAGACAGGATCAGAAGAAATTAAATCATTATATAAT
ACAGTGGCAGTcCTCTGGTGTGTACATcAAAGGATAGAgGTAAAAGACACCAAGGAAGCC
GTAGAcAAAATAGAGGAAGAGCAAAACAAAAGtAAGAAAAAGGCACAGCAAGCAGCAGCT
GACACAGGAAaCAGCAGCCAGGCTAGCCAAAATTACCCTATAGTGCAAAACcTtCAGGGG
CAAATGGTACATCAGgCCaTATCACCTAGAACTTTAAATGCATGGGTAAAAGTAGTAGAA
GAGAAGGCTTTCAGCCCAGAAGTAATACCCATGTTTTCAGCATTATCAGAAGGAGCCACC
CCACAAGATTTAAACACCATGCTAAACACAGTGGGGGGACATCAAGCAGCtATGCAAATG
TTAAAAGAgACCATCAATGAGGAAGCTGCAGAATGGGATAGAtTACATCCAGTGCATGCA
GGGCCTaTTGCACCAGGCCAGATGAGAGAACCAAGGGGAAGTGACATAGCAGGAACTACT
AGTACCCTTCAGGAACAAATAGgATGGATGACACACAATCCACCTATCCCAGTAGGAGAA
ATCTATAAAAGATGGATAATCTTGGGGTTAAATAAAATAGTAAGAATGTATAGTCCTACC
AGCATTCTGGACATAAGACAAGGACCAAAAGAACCCTTTAGAGATTATGTAGACCGGTTC
TATAAAACTCTAAGAGCcGAGCAAGCCTCACAGGAgGTAAAAAATTGGATGACAGAGACC
TTGTTGGTCCAGAATGCgAACCCAGACTGCAAGACTATTTTAAAAGCATTGGGACCAGCA
GCTACACTAGAAGAGATGATGACAGCATGTCAGGGAGTGGGGGGACCcGGCCATAAAgCA
AGAGTTTTGGCTGAAGCAATGAGCCAAgcaacaaacacagctaccataATGATGATGCAG
AGAGGCAATTTTAGGAACCAaAGAAAGGcTGTTAAATGTTTTAATTGTGGCAAAGAAGGG
CACATAGCCAGAAATTGCAGGGCCCCTAGGAAAAAGGGATGTTGGAAATGTGGAAAGGAA
GGACACCAAATGAAAGACTGTACTGAGAGACAGGCTAATTTT-TTAGGGAAGATCTGGCC
TTCCtCCAAGGGAAGGCCAGGGAATTTTCTCCAGAGcagacaagatcagaaCAGaCTAGA
GCCAACAGCCCCACCAGAAGAGAGCTTCAGGTTTGGGGAAGAGACAaCACCTCCCcCTCA
GAAGCAGGAGCCGATAGACAAGGATCTGtATCCTTTAGCTTCCCTCAAATCACTCTTTGG
CAACGACCCCTtGTCACAATAA
>1168_V4_WG3
ATGGGTGCGAGAGCGTCAGTATTAAGcGGGGGACAATTAGATAGATGGGAGAAAACTCGG
TTAAGGCCAGGGGGAAAGAAACGATATAaAtTAAAACATaTAGTATGGGCAAGCAGGGAA
CTAGAACGATTCGCAGTCAACCCTGGCCTGTTAGAAACAgCAGAAGGcTGCaGACAGATA
CTGGGACAGCTACAACCAACCCTTCAGACAGGATCAGAAGAAATTAAATCATTATATAAT
ACAGTGGCAGTcCTCTGGTGTGTACATcAGAGGATAGAgGTAAAAGACACCAAGGAAGCC
GTAGAcAAAATAGAGGAAGAGCAAAACAAAAGtAAGAAAAAGGCACAGCAAGCAGCAGCT
GACACAGGAAaCAGCAGCCAAGCCAGCCAAAATTACCCCATAGTGCAAAACcTtCAGGGG
CAAATGGTACATCAGgCCaTATCACCTAGAACTTTAAATGCATGGGTAAAGGTAGTAGAA
GAGAAGGCTTTCAGCCCAGAAGTAATACCCATGTTTTCAGCATTATCAGAAGGAGCCACC
CCACAAGATTTAAACACCATGCTAAACACAGTGGGGGGACATCAGGCAGCtATGCAAATG
TTAAAAGAgACCATCAATGAGGAAGCTGCAGAATGGGATAGAtTGCATCCAGTGCATGCA
GGGCCTaTTGCACCAGGCCAGATGAGAGAACCAAGGGGAAGTGACATAGCAGGAACTACT
AGTACCCTTCAGGAACAAATAGgATGGATGACACACAATCCACCTATCCCAGTAGGAGAA
ATCTATAAAAGATGGATAATCTTGGGGTTAAATAAAATAGTAAGAATGTATAGCCCTACC
AGCATTCTGGACATAAGACAAGGACCAAAAGAACCCTTTAGAGATTATGTAGACCGGTTC
TATAAAACTCTAAGAGCcGAGCAAGCCTCACAGGAgGTAAAAAATTGGATGACAGAGACC
TTGTTGGTCCAGAATGCgAACCCAGATTGTAAGACTATTTTAAAAGCATTGGGACCAGCA
GCTACACTAGAAGAGATGATGACAGCATGCCAGGGAGTGGGGGGACCcGGCCATAAAgCA
AGAGTGTTGGCTGAAGCAATGAGCCAAgcaacaaacacagctaccataATGATGATGCAG
AGAGGCAATTTTAGGAACCAaAGAAAGGcTGCTAAATGTTTCAATTGTGGCAAAGAAGGG
CACATAGCCAGAAATTGCAGGGCCCCTAGGAAAAAGGGATGTTGGAAATGTGGAAAGGAA
GGACACCAAATGAAAGACTGTACTGAGAGACAGGCTAATTTT-TTAGGGAAGATCTGGCC
TTCCtCCAAGGGAAGGCCAGGGAATTTTCTCCAGAGcagacaagatcagaaCAGaCTAGA
GCCAACAGCCCCACCGGAAGAGAGCTTCAGGTTTGGGGAGGAGACAaCACCTCCCcCTCA
GAAGCAGGAGACGATAGACAAGGACCTGtATCCTTTAGCTTCCCTCAAATCACTCTTTGG
CAACGACCCCTtGTCACAATAA
>1168_V4_WG4
ATGGGTGCGAGAGCGTCAGTATTAAGcGGGGGACAATTAGATAGATGGGAGAAAATTCGG
TTAAGGCCAGGGGGAAAGAAACGATATAaAtTAAAACATaTAGTATGGGCAAGCAGGGAA
CTAGAACGATTCGCAGTCAACCCTGGCCTGTTAGAAACAgCAGAAGGcTGCaGACAGATA
CTGGGACAGCTACAACCAACCCTTCAGACAGGATCAGAAGAAATTAAATCATTATATAAT
ACAGTGGCAGTcCTCTGGTGTGTACATcAAAGGATAGAgGTAAAAGACACCAAGGAAGCC
GTAGAcAAAATAGAGGAGGAGCAAAACAAAAGtAAGAAAAAGGCACAGCAAGCAGCAGCT
GACACAGGAAaCAGCAGCCAGGCTAGCCAAAATTACCCTATAGTGCAAAACcTtCAGGGG
CAAATGGTACATCAGgCCaTATCACCTAGAACTTTAAATGCATGGGTAAAAGTAGTAGAA
GAGAAGGCTTTCAGCCCAGAAGTAATACCCATGTTTTCAGCATTATCAGAAGGAGCCACC
CCACAAGATTTAAACACCATGCTAAACACAGTGGGGGGACATCAAGCAGCtATGCAAATG
TTAAAAGAgACCATCAATGAGGAAGCTGCAGAATGGGATAGAtTGCATCCAGTGCATGCA
GGGCCTaTTGCACCAGGCCAGATGAGAGAACCAAGGGGAAGTGACATAGCAGGAACTACT
AGTACCCTTCAGGAACAAATAGgATGGATGGCACACAATCCACCTATCCCAGTGGGAGAA
ATCTATAAAAGATGGATAATCTTGGGGTTAAATAAAATAGTAAGAATGTATAGCCCTACC
AGCATTCTGGACATAAGACAAGGACCAAAAGAACCCTTTAGAGATTATGTAGACCGGTTC
TATAAAACTCTAAGAGCcGAGCAAGCCTCACAGGAgGTAAAAAATTGGATGACAGAGACC
TTGTTGGTCCAGGATGCgAACCCAGATTGTAAGACTATTTTGAAAGCATTGGGACCAGCA
GCTACACTAGAAGAGATGATGACAGCATGTCAGGGAGTGGGGGGACCcGGCCATAAAgCA
AGAGTTTTGGCTGAAGCAATGAGCCAAgcaacaaacacagctaccataATGATGATGCAG
AGAGGCAATTTTAGGAACCAaAGAAAGGcTGTTAAATGTTTCAATTGTGGCAAAGAAGGG
CACATAGCCAGAAATTGCAGGGCCCCTAGGAAAAAGGGATGTTGGAAATGTGGAAAGGAA
GGACACCAAATGAAAGACTGTACTGAGAGACAGGCTAATTTTTTTAGGGAAGATCTGGCC
TTCCtCCAAGGGAAGGCCAGGGAATTTTCTCCAGAGcagacaagatcagaaCAGaCTAGA
GCCAACAGCCCCACCAGAAGAGAGCTTCAGGTTTGGGGAAGAGACAaCAACTCCCcCTCA
GAAGCAGGAGCCGATAGACAAGGACCTGtATCCTTTAGCTTCCCTCAAATCACTCTTTGG
CAACGACCCCTtGTCACAATAA
>1168_V4_WG5
ATGGGTGCGAGAGCGTCAGTATTAAGcGGGGGACAATTAGATAGATGGGAGAAAATTCGG
TTAAGGCCAGGGGGAAAGAAACGATATAaAtTAAAACATaTAGTATGGGCAAGCAGGGAA
CTAGAACGATTCGCAGTCAACCCTGGCCTGTTAGAAACAgCAGAAGGcTGCaGACAGATA
CTGGGACAGCTACAACCAACCCTTCAGACAGGATCAGAAGAAATTAAATCATTATATAAT
ACAGTGGCAGTcCTCTGGTGTGTACATcAAAGGATAGAgGTAAAAGACACCAAGGAAGCC
GTAGAcAAAATAGAGGAAGAGCAAAACAAAAGtAAGAAAAAGGCACAGCAAGCAGCAGCT
GACACAGGAAaCAGCAGCCAGGCTAGCCAAAATTACCCTATAGTGCAAAACcTtCAGGGG
CAAATGGTACATCAGgCCaTATCACCTAGAACTTTAAATGCATGGGTAAAAGTAGTAGAA
GAGAAGGCTTTCAGCCCAGAAGTAATACCCATGTTTTCAGCATTATCAGAAGGAGCCACC
CCACAAGATTTAAACACCATGCTAAACACAGTGGGGGGACATCAAGCAGCtATGCAAATG
TTAAAAGAgACCATCAATGAGGAAGCTGCAGAATGGGATAGAtTACATCCAGTGCATGCA
GGGCCTaTTGCACCAGGCCAGATGAGAGAACCAAGGGGAAGTGACATAGCAGGAACTACT
AGTACCCTTCAGGAACAAATAGgATGGATGACACACAATCCACCTATCCCAGTAGGAGAA
ATCTATAAAAGATGGATAATCTTGGGGTTAAATAAAATAGTAAGGATGTATAGTCCTACC
AGCATTCTGGACATAAGACAAGGACCAAAAGAACCCTTTAGAGATTATGTAGACCGGTTC
TATAAAACTCTAAGAGCcGAGCAAGCCTCACAGGAgGTAAAAAATTGGATGACAGAGACC
TTGTTGGTCCAGAATGCgAACCCAGACTGCAAGACTATTTTAAAAGCATTGGGACCAGCA
GCTACACTAGAAGAGATGATGACAGCATGTCAGGGAGTGGGGGGACCcGGCCATAAAgCA
AGAGTTTTGGCTGAAGCAATGAGCCAAgcaacaaacacagctaccataATGATGATGCAG
AGAGGCAATTTTAGGAACCAaAGAAAGGcTGTTAAATGTTTTAATTGTGGCAAAGAAGGG
CACATAGCCAGAAATTGCAGGGCCCCTAGGAAAAAGGGATGTTGGAAATGTGGAAAGGAA
GGACACCAAATGAAAGACTGTACTGAGAGACAGGCTAATTTT-TTAGGGAAGATCTGGCC
TTCCtCCAAGGGAAGGCCAGGGAATTTTCTCCAGAGcagacaagatcagaaCAGaCTAGA
GCCAACAGCCCCACCAGAAGAGAGCTTCAGGTTTGGGGAAGAGACAaCACCTCCCcCTCA
GAAGCAGGAGCCGATAGACAAGGATCTGtATCCTTTAGCTTCCCTCAAATCACTCTTTGG
CAACGACCCCTtGTCACAATAA
>1168_V4_WG9
ATGGGTGCGAGAGCGTCAGTATTAAGcGGGGGACAATTAGATAGATGGGAGAAAATTCGG
TTAAGGCCAGGGGGAAAGAAACGATATAaAtTAAAACATaTAGTATGGGCAAGCAGGGAA
CTAGAACGATTCGCAGTCAACCCTGGCCTGTTAGAAACAgCAGAAGGcTGCaGACAGATA
CTGGGACAGCTACAACCAACCCTTCAGACAGGATCAGAAGAAATTAAATCATTATATAAT
ACAGTGGCAGTcCTCTGGTGTGTACATcAGAGGGTAGAgGTAAAAGATACCAAGGAAGCC
GTAGAcAAAATAGAGGAAGAGCAAAACAAAAGtAAGAAAAAGGCACAGCAAGCAGCGGCT
GACACAGGAAaCAGCAGCCAGGCCAGCCAAAATTACCCTATAGTGCAAAACcTtCAGGGG
CAAATGGTACATCAGgCCaTATCACCTAGAACTTTAAATGCATGGGTAAAAGTAGTAGAA
GAGAAGGCTTTCAGCCCAGAAGTAATACCCATGTTTTCAGCATTATCAGAAGGAGCCACC
CCACAAGATTTAAACACCATGCTAAACACAGTGGGGGGACATCAAGCAGCtATGCAAATG
TTAAAAGAaACCATCAATGAGGAAGCTGCAGAATGGGATAGAtTACATCCAGTGCATGCA
GGGCCTaTTGCACCAGGCCAGATGAGAGAACCAAGGGGAAGTGACATAGCAGGAACTACT
AGTACCCTTCAGGAACAAATAGgATGGATGACACACAATCCACCTATCCCAGTAGGAGAA
ATCTATAAAAGATGGATAATCTTGGGGTTAAATAAAATAGTAAGAATGTATAGCCCTACC
AGCATTCTGGACATAAGACAAGGACCAAAAGAACCCTTTAGAGATTATGTAGACCGGTTC
TATAAAACTCTAAGAGCcGAGCAAGCCTCACAGGAgGTAAAAAATTGGATGACAGAGACC
TTGTTGGTCCAGAATGCgAACCCAGATTGTAAGACAATTTTAAAAGCATTGGGACCAGCA
GCTACACTAGGAGAGATGATGACAGCATGTCAGGGAGTGGGGGGACCcGGCCATAAAgCA
AGAGTTTTGGCTGAAGCAATGAGCCAAgcaacaaacacagctaccataATGATGATGCAG
AGAGGCAATTTTAGGAACCAaAGAAAGGcTGTTAAATGTTTCAATTGTGGCAAAGAAGGG
CACATAGCCAGAAATTGCAGGGCCCCTAGGAAAAAGGGATGTTGGAAATGTGGAAAGGAA
GGACACCAGATGAAAGACTGTACTGAGAGACAGGCTAATTTT-TTAGGGAAGATCTGGCC
TTCCtCCAAGGGAAGGCCAGGGAATTTTCTCCAGAGcagacaagatcagaaCAGaCTAGA
GCCAACAGCCCCACCAGAAGAGAGCTTCAGGTTTGGGGAGGAGACAaCACCTCCCcCTCA
GAAGCAGGAGCCGATAGACAAGGACCTGtATCCTTTAGCTTCCCTCAAATCACTCTTTGG
CAACGACCCCTtGTCACAATAA
>1168_V4_WG10
ATGGGTGCGAGAGCGTCGGTATTAAGcGGGGGACAATTAGATAGATGGGAGAAAATTCGG
TTAAGGCCAGGGGGAAAGAAACGATATAaAtTAAAACATaTAGTATGGGCAAGCAGGGAA
CTAGAACGATTCGCAGTCAACCCTGGCCTGTTAGAAACAgCAGAAGGcTGCaGACAGATA
CTGGGACAGCTACAACCAACCCTTCAGACAGGATCAGAAGAAATTAAATCATTATATAAT
ACAGTGGCAGTcCTCTATTGTGTACATcAAAGGATAGAgGTAAAAGACACCAAGGAAGCC
GTAGAcAAAATAGAGGAAGAGCAAAACAAAAGtAAGAAAAAGGCACAGCAAGCAGCAGCT
GACACAGGAAaCAGTAGCCAGGTCAGCCAAAATTACCCTATAGTGCAAAACcTtCAGGGG
CAAATGGTACATCAGgCCaTATCACCTAGAACTTTAAATGCATGGGTAAAAGTAGTAGAA
GAGAAGGCTTTCGGCCCAGAAGTAATACCCATGTTTTCAGCATTATCAGAAGGAGCCACC
CCACAAGATTTAAACACCATGCTAAACACAGTGGGGGGACATCAAGCAGCtATGCAAATG
TTAAAAGAgACCATCAATGAGGAAGCTGCAGAATGGGATAGAtTGCATCCAGTGCATGCA
GGGCCTaTTGCACCAGGCCAGATGAGAGAACCAAGGGGAAGTGACATAGCAGGAACTACT
AGTACCCTTCAGGAACAAATAGgATGGATGACACACAATCCACCTATCCCAGTAGGAGAA
ATCTATAAAAGATGGATAATCTTGGGGTTAAATAAAATAGTAAGAATGTATAGCCCTACC
AGCATTCTGGACATAAGACAAGGACCAAAAGAACCCTTTAGAGATTATGTAGACCGGTTC
TATAAAACTCTAAGAGCcGAGCAAGCCTCACAGGAgGTAAAAAATTGGATGACAGAGACC
TTGTTGGTCCAGAATGCgAACCCAGACTGTAAGACTATTTTAAAAGCATTGGGACCAGCG
GCTACACTAGAAGAGATGATGACAGCATGTCAGGGAGTGGGGGGACCcGGCCATAAAgCA
AGAGTTTTGGCTGAAGCAATGAGCCAAgcaacaaacacagctaccataATGATGATGCAG
AGAGGCAACTTTAGGAACCAaAGAAAGGcTGTTAAATGTTTCAATTGTGGCAAAGAAGGG
CACATAGCCAGAAATTGCAGGGCCCCTAGGAAAAAGGGATGTTGGAAATGTGGAAAGGAA
GGACACCAAATGAAAGACTGTACTGAGAGACAGGCTAATTTT-TTAGGGAAGATCTGGCC
TTCCtCCAAGGGAAGGCCAGGGAATTTTCTCCAGAGcagacaagatcaggaCAGaCTAGA
GCCAACAGCCCCACCAGAAGAGAGCTTCAGGTTTGGGGAAGAGACAaCAACTCCCcCTCA
GAAGCAGGAGCCGATAGACAAGGACCTGtATCCTTTAGCTTCCCTCAAATCACTCTTTGG
CAACGACCCCTtGTCACAATAA
>1168_V5_WG1
ATGGGTGCGAGAGCGTCAGTATTAAGcGGGGGACAATTAGATAGATGGGAGAAAATCCGG
TTAAGGCCAGGGGGAAAGAAACGGTATAaAtTAAAACATaTAGTATGGGCAAGCAGGGAA
CTAGAACGATTCGCAGTCAACCCTGGCCTGTTAGAAACAgCAGAAGGcTGCaGACAGATA
CTGGGACAGCTACAACCAACCCTTCAGACAGGATCAGAAGAAATTAAATCATTATATAAT
ACAGTGGCAGTcCTCTATTGTGTACATcAGAGGATAGAgGTAAAAGACACCAAGGGAGCC
GTAGAcAAAATAGAGGAAGAGCAAAACAAAAGtAAGAAAAAGGCACAGCAAGCAGCAGCT
GACACAGGAAaCAGCAGCCAGGCCAGCCAAAATTACCCTATAGTGCAAAACcTtCAGGGG
CAAATGGTACATCAGgCCaTATCACCTAGAACTTCAAATGCATGGGTAAAAGTAGTAGAA
GAGAAGGCTTTCAGCCCAGAAGTAATACCCATGTTTTCAGCATTATCAGAAGGAGCCACC
CCACAAGATTTAAACACCATGCTAAACACAGTGGGGGGACATCAAGCAGCtATGCAAATG
TTAAAAGAgACCATCAATGAGGAAGCTGCAGAATGGGATAGAtTGCATCCAGTGCATGCA
GGGCCTaTTGCACCAGGCCAGATGAGAGAACCAAGGGGAAGTGACATAGCAGGAACTACT
AGTACCCTTCAGGAGCAAATAGgATGGATGACACACAATCCACCTATCCCAGTAGGAGAA
ATCTATAAAAGATGGATAATCTTGGGGTTAAATAAAATAGTAAGGATGTATAGCCCTACC
AGCATTCTGGACATAAGACAAGGACCAAAAGAACCCTTTAGAGATTATGTAGACCGGTTC
TATAAAACTCTAAGAGCcGAGTAAGCCTCACAGGAgGTAAAAAATTGGATGACAGAGACC
TTGTTGGTCCAGAATGCgAACCCAGATTGTAAGACTATTTTAAAAGCATTGGGACCAGCA
GCTACACTAGAAGAGATGATGACAGCATGTCAGGGAGTGGGGGGACCcGGCCATAAAgCA
AGAGTTTTGGCTGAAGCAATGAGCCAAgcaacaaacgcagctaccataATGATGATGCAG
AGAGGCAATTTTAGGAACCAaAGAAAGGcTGTTAAATGTTTCAATTGTGGCAAAGAAGGG
CACATAGCCAGAAATTGCAGGGCCCCTAGGAAAAAGGGATGTTGGAAATGTGGAAAGGAA
GGACACCAAATGAAAGACTGTACTGAGAGACAGGCTAATTTT-TTAGGGAAGATCTGGCC
TTCCtCCAAGGGAAGGCCAGGGAATTTTCTCCAGAGcagacaagatcagaaCAGaCTAGA
GCCAACAGCCCCACCAGAAGAGGGCTTCAGGTTTGGGGAAGAGACAaCAACTCCCcCTCA
GAAGCAGGAGCCGATAGACAAGGATCTGtATCCTTTAGCTTCCCTCAAATCACTCTTTGG
CAACGACCCCTtGTCACAATAA
>1168_V5_WG2
ATGGGTGCGAGAGCGTCAGTATTAAGcGGGGGACAATTAGATAGATGGGAGAAAATTCGG
TTAAGGCCAGGGGGAAAGAAACGGTATAaAtTAAAACATaTAGTATGGGCAAGCAGGGAA
CTAGAACGATTCGCAGTCAACCCTGGCCTGTTAGAAACAgCAGAAGGcTGCaGACAGATG
CTGGGACAGCTACAACCAACCCTTCAGACAGGATCAGAAGAAATTAAATCATTATATAAT
ACAGTGGCAGTcCTCTATTGTGTACATcAGAGGATAGAgGTAAAAGACACCAAGGAAGCC
GTAGAcAAAATAGAGGAAGAGCAAAACAAAAGtAAGAAAAAGGCACAGCAAGCAGCAGCT
GACACAGGAAaCAGCAGCCAGGCCAGCCAAAATTACCCTATAGTGCAAAACcTtCAGGGG
CAAATGGTACATCAGgCCaTATCACCTAGAACTTCAAATGCATGGGTAAAAGTAGTAGAA
GAGAAGGCTTTCAGCCCAGAAGTAATACCCATGTTTTCAGCATTATCAGAAGGAGCCACC
CCACAAGATTTAAACACCATGCTAAACACAGTGGGGGGACATCAAGCAGCtATGCAAATG
TTAAAAGAgACCATCAATGAGGAAGCTGCAGAATGGGATAGAtTGCATCCAGTGCATGCA
GGGCCTaTTGCACCAGGCCAGATGAGAGAACCAAGGGGAAGTGACATAGCAGGAACTACT
AGTACCCTTCAGGAACAAATAGgATGGATGACACACAACCCACCTATCCCAGTAGGAGAA
ATCTATAAAAGATGGATAATCTTGGGGTTAAATAAAATAGTAAGGATGTATAGCCCTACC
AGCATTCTGGACATAAGACAAGGACCAAAAGAACCCTTTAGAGATTATGTAGACCGGTTC
TATAAAACTCTAAGAGCcGAGCAAGCCTCACAGGAgGTAAAAAATTGGATGACAGAGACC
TTGTTGGTCCAGAATGCgAACCCAGATTGTAAGACTATTTTAAAAGCATTGGGACCAGCA
GCTACACTAGAAGAGATGATGACAGCATGTCAGGGAGTGGGGGGACCcGGCCATAAAgCA
AGAGTTTTGGCTGAAGCAATGAGCCAAgcaacaaacacagctaccataATGATGATGCAG
AGAGGCAATTTTAGGAACCAaAGAAAGGcTGTTAAATGTTTCAATTGTGGCAAAGAAGGG
CACATAGCCAGAAATTGCAGGGCCCCTAGGAAAAAGGGATGTTGGAAATGTGGAAAGGAA
GGACACCAAATGAAGGACTGTACTGAGAGACAGGCTAATTTT-TTAGGGAAGATCTGGCC
TTCCtCCAAGGGAAGGCCAGGGAATTTTCTCCAGAGcagacaagatcagaaCAGaCTAGA
GCCAACAGCCCCACCAGAAGAGAGCTTCAGGTTTGGGGAAGAGACAaCAACTCCCcCTCA
GAAGCAGGAGCCGATAGACAAGGATCTGtATCCTTTAGCTTCCCTCAAATCACTCTTTGG
CAACGACCCCTtGTCACAATAA
>1168_V5_WG3
ATGGGTGCGAGAGCGTCAGTATTAAGcGGGGGACAATTAGATAGATGGGAGAAAATTCGG
TTAAGGCCAGGGGGAAAGAAACGATATAaAtTAAAACATaTAGTATGGGCAAGCAGGGAA
CTAGAACGATTCACAGTCAACCCTGGCCTGTTAGAAACAgCAGAAGGcTGCaGACAGATA
CTGGGACAGCTACAACCAACCCTTCAGACAGGATCAGAAGAGATTAAATCATTATATAAT
ACAGTGGCAGTcCTCTATTGTGTACATcAAAGAATAGAgGTAAAAGACACCAAGGAAGCC
GTAGAcAAAATAGAGGAAGAGCAAAACAAAAGtAAGAAAAAGGCACAGCAAGCAGCAGCT
GACACAGGAAaCAGCAGCCGGGCCAGCCAAAATTACCCTATAGTGCAAAACcTtCAGGGG
CAAATGGTACATCAGgCCaTATCACCTAGAACTTTAAATGCATGGGTAAAAGTAGTAGAA
GAGAAGGCTTTCAGCCCAGAAGTAATACCCATGTTTTCAGCATTATCAGAAGGAGCCACC
CCACAAGATTTAAACACCATGCTAAACACAGTGGGGGGACATCAAGCAGCtATACAAATG
TTAAAAGAgACCATCAATGAGGAAGCTGCAGAATGGGATAGAtTGCATCCAGTGCATGCA
GGGCCTaTTGCACCAGGCCAGATGAGAGAACCAAGGGGAAGTGACATAGCAGGAACTACT
AGTACCCTTCAGGAACAAATAGgATGGATGACACACAATCCACCTATCCCAGTAGGAGAA
ATCTATAAAAGATGGATAATCTTGGGGTTAAATAAAATAGTAAGAATGTATAGCCCTACC
AGCATTCTGGACATAAGACAAGGACCAAAAGAACCCTTTAGAGATTATGTAGACCGGTTC
TATAAAACTCTAAGAGCcGAGCAAGCCTCACAGGAgGTAAAAAATTGGATGACAGAGACC
TTGTTGGTCCAGAATGCgAACCCAGACTGTAAGACTATTTTAAAAGCATTGGGACCAGCA
GCTACACTAGAAGAGATGATGACAGCATGTCAGGGAGTGGGGGGACCcGGCCATAAAgCA
AGAGTTTTGGCTGAAGCAATGAGCCAAgcaacaaacacagctaccataATGATGATGCAG
AGAGGCAATTTTAGGAACCAaAGAAAGGcTGTTAAATGTTTTAATTGTGGCAAAGAAGGG
CACGTAGCCAGAAATTGCAGGGCCCCTAGGAAAAAGGGATGTTGGAAATGTGGAAAGGAA
GGACACCAAATGAAAGACTGTACTGAGAGACAGGCTAATTTT-TTAGGGAAGATCTGGCC
TTCCtCCAAGGGAAGGCCAGGGAATTTTCTCCAGAGcagacaagatcagaaCAGaCTAGA
GCCAACAGCCCCACCAGAAGAGAGCTTCAGGTTTGGGGAGGAGACAaCACCTCCCcCTCA
GAAGCAGGAGCCGATAGACAAGGACCTGtATCCTTTAGCTTCCCTCAAATCACTCTTTGG
CAACGACCCCTtGTCACAATAA
>1168_V5_WG4
ATGGGTGCGAGAGCGTCAGTATTAAGcGGGGGACAATTAGATAGATGGGAGAAAATTCGG
TTAAGGCCAGGGGGAAAGAAACGGTATAaAtTAAAACATaTAGTATGGGCAAGCAGGGAA
CTAGAACGGTTCGCAGTCAACCCTGGCCTGTTAGAAACAgCAGAAGGcTGCaGACAGATA
CTGGGACAGCTACAACCAACCCTTCAGACAGGATCAGAAGAAATTAAATCATTATATAAT
ACAGTGGCAGTcCTCTGGTGTGTACATcAAAGGATAGAgGTAAAAGACACCAAGGAAGCC
GTAGAcAAAATAGGGGAAGAGCAAAACAAAAGtAAGAAAAAGGCACAGCAAGCAGCAGCT
GACACAGGAAaCAGCAGCCAGGCCAGCCAAAATTACCCTATAGTGCAAAACcTtCAGGGG
CAAATGGTACATCAGgCCaTATCACCTAGAACTTTAAATGCATGGGTAAAAGTAGTAGAA
GAGAAGGCTTTCAGCCCAGAAGTAATACCCATGTTTTCAGCATTATCAGAAGGAGCCACC
CCACAAGATTTAAACACCATGCTAAACACAGTGGGGGGACATCAAGCAGCtATGCAAATG
TTAAAAGAgACCATTAATGAGGAAGCTGCAGAATGGGATAGAtTGCATCCGGTGCATGCA
GGGCCTaTTGCACCAGGCCAGATGAGAGAACCAAGGGGAAGTGACATAGCAGGAACTACT
AGTACCCTTCAGGAACAAATAGgATGGATGACACACAATCCACCTATCCCAGTGGGAGAA
ATCTATAAAAGATGGATAATCTTGGGGTTAAATAAAATAGTAAGAATGTATAGCCCTACC
AGCATTCTGGACATAAGACAAGGACCAAAAGAACCCTTTAGAGATTATGTAGACCGGTTC
TATAAAACTCTAAGAGCcGAGCAAGCCTCACAGGAgGTAAAAAATTGGATGACAGAGACC
TTGTTGGTCCAGAATGCgAACCCAGATTGTAAGACTATTTTAAAAGCATTGGGACCAGCA
GCTACACTAGAAGAGATGATGACAGCATGTCAGGGAGTGGGGGGACCcGGCCATAAAgCA
AGAGTCTTGGCTGAAGCAATGAGCCAAacaacaaacacagctaccataATGATGATGCAG
AGAGGCAATTTTAGGAATCAaAGAAAGGcTGTTAAATGTTTCAATTGTGGCAAAGAAGGG
CACATAGCCAGAAATTGCAGGGCCCCTAGGAAAAAGGGATGTTGGAAATGTGGAAAGGAA
GGACACCAAATGAGAGACTGTACTGAGAGACAGGCTAATTTT-TTAGGGAAGATCTGGCC
TTCCtCCAAGGGAAGGCCAGGGAATTTTCTCCAGAGcagacaagatcagaaCAGaCTAGA
GCCAACAGCCCCACCAGAAGAGAGCTTCAGGTTTGGGGAGGAGACAaCACCTCCCcCTCA
GAAGCGGGAGCCGATAGACAAGGACCTGtATCCTTTAGCTTCCCTCAAATCACTCTTTGG
CAACGACCCCTtGTCACAATAA
>1168_V5_WG5
ATGGGTGCGAGAGCGTCAGTATTAAGcGGGGGACAATTAGATAGATGGGAGAAAATTCGG
TTAAGGCCAGGGGGAAAGAAACGATATAaAtTAAAACATaTAGTATGGGCAAGCAGGGAA
CTAGAACGATTCGCAGTCAACCCTGGCCTGTTAGAAACAgCAGAAGGcTGCaGACAGATA
CTGGGACAGCTACAACCAACCCTTCAGACAGGATCAGAAGAAATTAAATCATTATATAAT
ACAGTGGCAGTcCTCTATTGTGTACATcAAAGGATAGAgGTAAAAGACACCAAGGAAGCC
GTAGAcAAAATAGAGGAAGAGCAAAACAAAAGtAAGAAAAAGGCACAGCAAGCAGCAGCT
GACACAGGAAaCAGCAGCCAGGCCAGCCAAAATTACCCTATAGTGCAAAACcTtCAGGGG
CAAATGGTACATCAGgCTaTATCACCTAGAACTTTAAATGCATGGGTAAAAGTAGTAGAA
GAGAAGGCTTTCAGCCCAGAAGTAATACCCATGTTTTCAGCATTATCAGAAGGAGCCACC
CCACAAGATTTAAACACCATGCTAAACACAGTGGGGGGACATCAAGCAGCtATGCAAATG
TTAAAAGAaACCATCAATGAGGAAGCTGCAGAATGGGATAGAtTACATCCAGTGCATGCA
GGGCCTaTTGCACCAGGCCAGATGAGAGAACCAAGGGGAAGTGACATAGCAGGAACTACT
AGTACCCTTCAGGAACAAATAGgATGGATGACACACAATCCACCTATCCCAGTAGGAGGA
ATCTATAAAAGATGGATAATCTTGGGGTTAAATAAAATAGTAAGAATGTATAGCCCTACC
AGCATTCTGGACATAAGACAAGGACCAAAAGAACCCTTTAGAGATTATGTAGACCGGTTC
TATAAAACTCTAAGAGCcGAGCAAGCCTCACAGGAgGTAAAAAATTGGATGACAGAGACC
TTGTTGGTCCAGAATGCgAACCCAGATTGTAAGACTATTTTAAAAGCATTGGGACCAGCA
GCTACACTAGAAGAGATGATGACAGCATGTCAGGGAGTGGGGGGACCcGGCCATAAAgCA
AGAGTTTTGGCTGAAGCAATGAGCCAAgcaacaaacacagctaccataATGATGATGCAG
AGAGGTAATTTTAAGAACCAaAGAAAGGcTGTTAAATGTTTCAATTGTGGCAAAGAAGGG
CACATAGCCAGAAATTGCGGGGCCCCTAGGAAAAAGGGATGTTGGAAATGTGGAAAGGAA
GGACACCAAATGAAAGACTGTACTGAGAGACAGGCTAATTTT-TTAGGGAAGATCTGGCC
TTCCtCCAAGGGAAGGCCAGGGAATTTTCTCCAGAGcagacaagatcagaaCGGaCTAGA
GCCAACAGCCCCACCAGAAGAGAGCTTCAGGTTTGGGGAGGAGACAaCACCTCCCcCTCA
GAAGCAGGAGCCGATAGACAAGGACCTGtATCCTTTAACTTCCCTCAAATCACTCTTTGG
CAACGACCCCTcGTCACAATAA
>1168_V5_WG6
ATGGGTGCGAGAGCGTCGGTATTAAGcGGGGGACAATTAGATAGATGGGAGAAAATTCGG
TTAAGGCCAGGGGGAAAGAAACGATATAaAtTAAAACATaTAGTATGGGCAAGCAGGGAA
CTAGAACGATTCGCAGTCAACCCTGGCCTGTTAGAAACAgCAGAAGGcTGCaGACAGATA
CTGGGACAGCTACAACCAACCCTTCAGACAGGATCAGAAGAAATTAAATCATTATATAAT
ACAGTGGCAGTcCTCTGGTGTGTACATcAGAGGATAGAgGTAAAAGACACCAAGGAAGCC
GTAGAcAAAATAGAGGAGGAGCAAAACAAAAGtAAGAAAAAGGCACAGCAAGCAGCAGCT
GACACAGGAAaCAGCAGCCAGGCTAGCCAAAATTACCCTATAGTGCAAAACcTtCAGGGG
CAAATGGTACATCAGgCCaTATCACCTAGAACTTTAAATGCATGGGTAAAAGTAGTAGAA
GAGAAGGCTTTCAGCCCAGAAGTAATACCCATGTTTTCAGCATTATCAGAAGGAGCCACC
CCACAAGATTTAAACACCATGCTAAACACAGTGGGGGGACATCAAGCAGCtATGCAAATG
TTAAAAGAgACCATCAATGAGGAAGCGGCAGAATGGGATAGAtTGCATCCAGTGCATGCA
GGGCCTaTTGCACCAGGCCAGATGAGAGAACCAAGGGGAAGTGACATAGCAGGAACTACT
AGTACCCTTCAGGAACAAATAGgATGGATGACACACAATCCACCTATCCCAGTAGGAGAA
ATCTATAAAAGATGGATAATCTTGGGGTTAAATAAAATAGTAAGAATGTATAGCCCTACC
AGCATTCTGGACATAAGACAAGGACCAAAAGAACCCTTTAGAGATTATGTAGACCGGTTC
TATAAAACTCTAAGAGCcGAGCAAGCCTCACAGGAgGTAAAAAATTGGATGACAGAGACC
TTGTTGGTCCAGAATGCgAACCCAGACTGTAAGACTATTTTAAAAGCATTGGGACCAGCA
GCTACACTAGAAGAGATGATGACCGCATGCCAGGGAGTGGGGGGACCcGGCCATAAAgCA
AGAGTGTTGGCTGAAGCAATGAGCCAAgcaacaaacacagctaccataATGATGATGCAG
AGAGGCAATTTTAGGAACCAaAGAAAGGcTGTTAAATGTTCCAATTGTGGCAAAGAAGGG
CACATAGCCAGAAATTGCAGGGCCCCTAGGAAAAAGGGATGTTGGAAATGTGGAAAGGAA
GGACACCAAATGAAAGACTGTACTGAGAGACAGGCTAATTTT-TTAGGGAAGATCTGGCC
TTCCtCCAAGGGAAGGCCAGGGAATTTTCTCCAGAGcagacaagatcagaaCAGaCTAGA
GCCAACAGCCCCACCAGAAGAGAGCTTCAGGTTTGGGGAGGAGACAaCAACTCCCcCTCA
GAAGCAGGAGCCGATAGACAAGGACCTGtATCCTTTAGCCTCCCTCAAATCACTCTTTGG
CAACGACCCCTtGTCACAATAA
>1168_V5_WG7
ATGGGTGCGAGAGCGTCAGTATTAAGcGGGGGACAATTAGATAGATGGGAGAAAATTCGG
TTAAGACCAGGGGGAAAGAAACGATATAaAtTAAAACATaTAGTATGGGCAAGCAGGGAA
TTAGAACGATTCGCAGTCAACCCTGGCCTGTTAGAAACAgCAGAAGGcTGCaGACAGATA
CTGGGACAGCTACAACCAACCCTTCAGACAGGATCAGAAGAAATTAAATCATTATATAAT
ACAGTGGCAGTcCTCTGGTGTGTACATcAGAGGATAGAgGTAAAAGACACCAAGGAAGCC
GTAGAcAAAATAGAGGAGGAGCAAAACAAAAGtAAGAAAAAGGCACAGCAAGCAGCAGCT
GACACAGGAAaCAGCAGCCAGGCCAGCCAAAATTACCCTATAGTGCAAAACcTtCAGGGG
CAAATGGTACATCAGgCCaTATCACCTAGAACTTTAAATGCATGGGTAAAAGTAGTAGAA
GAGAAGGCTTTCAGCCCAGAAGTAATACCCATGTTTTCAGCATTATCAGAAGGAGCCACC
CCACAAGATTTAAACACCATGCTAAACACAGTGGGGGGACATCAAGCAGCtATGCAAATG
CTAAAAGAgACCATCAATGAGGAAGCTGCAGAATGGGATAGAtTGCATCCAGTGCATGCA
GGGCCTaTTGCACCAGGCCAGATGAGAGAACCAAGGGGAAGTGACATAGCAGGAACTACT
AGTACCCTTCAGGAACAAATAGgATGGATGACACACAATCCACCTATCCCAGTAGGAGAA
ATCTATAAAAGATGGATAATCTTGGGGTTAAATAAAATAGTAAGAATGTATAGCCCTACC
AGCATTCTGGACATAAGACAAGGACCAAAAGAACCCTTTAGAGATTATGTAGACCGGTTC
CATAAAACTCTAAGAGCcGAGCAAGCCACACAGGAgGTAAAAAATTGGATGACAGAGACC
TTGTTGGTCCAGAATGCgAACCCAGATTGTAAGACTATTTTAAAAGCATTGGGACCAGCA
GCTACACTAGAAGAGATGATGACAGCATGCCAGGGAGTGGGGGGACCcGGCCATAAAgCA
AGAGTGTTGGCTGAAGCAATGAGCCAAgcaacaaacacagctaccataATGATGATGCAG
AGAGGCAATTTTAGGAACCAaAGAAAGGcTGTTAAATGTTTCAATTGTGGCAAAGAAGGG
CACATAGCCAGAAACTGCAGGGCCCCAAGGAAAAAGGGATGTTGGAAATGTGGAAAGGAA
GGACACCAAATGAAAGACTGTACTGAGAGACAGGCTAATTTT-TTAGGGAAGATCTGGCC
TTCCtCCAAGGGAAGGCCAGGGAATTTTCTCCAGAGcagacaagatcagaaCAGaCTAGA
GCCAACAGCCCCACCAGAAGAGAGCTTCAGGTTTGGGGAGGAGACAaCAACTCCCcCTCA
GAAGCAGGAGCCGATAGACAAGGACCTGtATCCTTTAGCTTCCCTCAAATCACTCTTTGG
CAACGACCCCTtGTTACAATAA
